# Supplementary material for: Effect of Oil Type on Spatial Partition of Resveratrol in the Aqueous Phase, the Protein Interface and the Oil Phase of O/W Emulsions Stabilized by Whey Protein and Caseinate
Source: Antioxidants (Basel). 2023 Feb 27;12(3):589. doi: 10.3390/antiox12030589 (PMC10045782; doi:10.3390/antiox12030589)
Supplement: Supplementary file 1 [file antioxidants-12-00589-s001.zip]

Archive with 1 entries (1 files):
- antioxidants-2234411-supplementary.pdf
